# Supplementary material for: Intraspecific individual variation of temperature tolerance associated with oxygen demand in the European sea bass (Dicentrarchus labrax)
Source: Conserv Physiol. 2016 Jan 8;4(1):cov060. doi: 10.1093/conphys/cov060 (PMC4922261; doi:10.1093/conphys/cov060)
Supplement: Supplementary Data [file cov060supp.zip]

Archive with 2 entries (2 files):
- cov060supp.docx
- manifest.xml
